# Supplementary material for: Loss of exosomal miR-146a-5p from cancer-associated fibroblasts after androgen deprivation therapy contributes to prostate cancer metastasis
Source: J Exp Clin Cancer Res. 2020 Dec 14;39:282. doi: 10.1186/s13046-020-01761-1 (PMC7734763; doi:10.1186/s13046-020-01761-1)
Supplement: Supplementary file 8 — Additional file 8: Table S1. Sequences of primers for PCR and reverse transcript. [file 13046_2020_1761_MOESM8_ESM.xlsx]

## Sheet: Sheet1
Table S1. Sequences of primers for PCR and reverse transcript.
ID	Sequence (5'-3')
EGFR forward	ACCCATATGTACCATCGATGTC
EGFR reverse	GAATTCGATGATCAACTCACGG
GAPDH forward	AATGTCACCGTTGTCCAGTTG
GAPDH reverse	GTGGCTGGGGCTCTACTTC
E-cadherin forward	AGCAGAACTAACACACGGGG
E-cadherin reverse	ACCCACCTCTAAGGCCATCT
Vimentin forward	GCTTCAGAGAGAGGAAGCCG
Vimentin reverse	AAGGTCAAGACGTGCCAGAG
N-cadherin forward	CATGAAGGACAGCCTCTTCTCAA
N-cadherin reverse	GCTTCTCACGGCATACACCAT
MMP-2 forward	GATACCCCTTTGACGGTAAGGA
MMP-2 reverse	CCTTCTCCCAAGGTCCATAGC
MMP-9 forward	CAGTACCGAGAGAAAGCCTATT
MMP-9 reverse	CAGGATGTCATAGGTCACGTAG
ZEB1 forward	AAGAATTCACAGTGGAGAGAAGCCA
ZEB1 reverse	CGTTTCTTGCAGTTTGGGCATT
Snail forward	CCCTGGCTGCTACAAGGC
Snail reverse	TGAGTGGGTCTGGAGGTGG
Slug forward	GCCAAACTACAGCGAACTGG
Slug reverse	AGTGATGGGGCTGTATGCTC
Twist1 forward	GCCACTGAAAGGAAAGGCATC
Twist1 reverse	TGGTTTTGCAGGCCAGTTTG
U6 RT	CTCAACTGGTGTCGTGGAGTCGGCAATTCAGTTGAGAAAAATAT
U6 forward	CAAGGATGACACGCAAA
U6 reverse	TCAACTGGTGTCGTG
